# Supplementary material for: Linking Chromosomal Silencing With Xist Expression From Autosomal Integrated Transgenes
Source: Front Cell Dev Biol. 2021 Jun 18;9:693154. doi: 10.3389/fcell.2021.693154 (PMC8250153; doi:10.3389/fcell.2021.693154)
Supplement: Supplementary file 2 [file Table_1.XLSX]

## Sheet: Down_by_Chromosome
1	2	3	5	6	7	8	9	10	11		13
	id	Chromosome	WT mean	TG mean	foldChange	log2FoldChange	pval	padj	nb genes
16558	Sertad4	chr1	1216.38082657373	523.663394608848	0.430509412158272	-1.21588331551002	6.86332364675476e-08	1.34666989103887e-05
11380	Rgs4	chr1	562.728567157813	240.135938743507	0.426734935381666	-1.22858787082891	7.91033414790507e-06	0.000752536455270702
4726	Tnnt2	chr1	717.18847318679	300.55825311651	0.419078477071717	-1.25470766508965	9.32432717079453e-07	0.000125097404786292
5513	Kif21b	chr1	1029.68400795224	424.933472190741	0.412683375588029	-1.27689277246144	6.3950459024787e-06	0.000623497115100671
10450	Atp2b4	chr1	338.91776172169	127.026436909161	0.374800176490814	-1.41580646253498	4.02629708464028e-05	0.00284688222241434
19341	Tns1	chr1	4761.22815471842	1623.04407510145	0.340887691654306	-1.55263158549418	2.7869828431401e-17	2.08320331851286e-14
2468	Tgfb2	chr1	318.606877513831	107.738039491423	0.338153527419528	-1.56424969169842	1.28016394790052e-05	0.00111020627017649
20786	Lmod1	chr1	2040.25354559604	640.155118519367	0.313762532064293	-1.67225501164567	1.4966449493162e-15	1.02142764214854e-12
19618	Gli2	chr1	329.842723273944	99.4728953463805	0.301576746514324	-1.72940290295786	0.000106330404528861	0.00622786701451317
12201	Pcp4l1	chr1	199.987675960719	34.9548942412307	0.174785241507064	-2.51634472299776	1.52881650884371e-07	2.79706408702096e-05
12830	Kif26b	chr1	509.816172138917	87.4227282188919	0.171478923181492	-2.54389683213464	6.18698452804078e-15	3.82966208933421e-12
15909	Pax3	chr1	269.773990114571	29.2524431142179	0.108433148435824	-3.20512223327509	2.74457844885372e-13	1.34630149723928e-10
7965	Nckap5	chr1	95.584711347265	5.61671175923266	0.0587616123966395	-4.08898220632572	7.20346282160484e-05	0.00454107453456752
14091	Igfbp2	chr1	2012.89499440272	92.3499126962117	0.045879150652672	-4.44601750636607	4.13419388103709e-31	1.08157402251065e-27
14084	Igfbp5	chr1	1432.1497861995	36.0675474638051	0.0251842005713087	-5.31133725389927	1.12995046473893e-26	1.97075916055633e-23	14
24645	Nuak1	chr10	2787.31747723314	1229.32473657795	0.441042237426879	-1.18101126947105	1.01089067471688e-09	2.99395300396809e-07
13002	Ccn2	chr10	15920.4171495933	6504.12153479915	0.408539642754605	-1.29145201742082	6.60873383952318e-14	3.57714810617225e-11
1397	Frk	chr10	316.714229078698	118.749324077087	0.37494155037657	-1.41526238342346	9.21035773017783e-05	0.00549714772968066
10625	Lrrc75b	chr10	1394.31063755526	508.453144337988	0.364662744902739	-1.45536527796489	3.29000116190279e-11	1.2595889814241e-08
17376	Avpr1a	chr10	981.454220228178	317.709868905998	0.323713386073305	-1.62721107032799	8.25516716836683e-11	2.87958575648565e-08	5
18232	Narf	chr11	668.261592808979	315.327837861439	0.471862877134665	-1.0835604200865	3.8959876670421e-05	0.00277978720043454
11697	Rnf157	chr11	556.132581340216	233.187220278018	0.419301490511603	-1.25394013627502	1.4554912254742e-05	0.00124846151728244
10304	Adam19	chr11	826.930407700232	286.312287816173	0.346235046081366	-1.53017633249128	2.21144783276114e-09	6.09001695278098e-07
16173	Pttg1	chr11	957.19769330979	313.342209934361	0.327353703549879	-1.61107779378949	5.58647305036455e-11	2.0878777969422e-08
10740	Lgals9	chr11	1337.72809779129	416.588159576157	0.31141467407613	-1.68309116807454	1.44123250288611e-08	3.37657113400049e-06
12069	Rflnb	chr11	1302.72568996652	373.876986498325	0.28699594195301	-1.80089775716988	6.34332766278202e-15	3.82966208933421e-12
686	Itgb3	chr11	795.393034124215	209.149514907312	0.26295115236658	-1.92713327553631	2.51472851324478e-13	1.27334495072269e-10
8307	Mfap4	chr11	231.350883638054	23.3960528369144	0.101128002923547	-3.30574555180109	2.86302447513259e-12	1.24835819961545e-09
23302	Nipal4	chr11	119.38668167602	10.8545599862536	0.0909193541010681	-3.45926875461254	3.33081989113642e-07	5.33508977869065e-05	9
6690	Dact1	chr12	351.490796319542	103.216441369496	0.29365332591998	-1.76781411698361	2.11399691519232e-07	3.64652852503009e-05	1
8789	Ice1	chr13	2001.29815597251	889.02998754582	0.444226656029574	-1.17063212981009	4.90401410591327e-09	1.23620283896435e-06
16372	Aspn	chr13	1051.62182808074	414.510394492507	0.394162980858821	-1.34313580769745	1.65726705215135e-08	3.77016245182895e-06
1214	Cmah	chr13	107.413871331603	18.6670699183351	0.173786399157955	-2.52461291627459	8.1252332415083e-05	0.00496271541602941	3
195	Ptk2b	chr14	1316.12723576448	646.919562671713	0.491532691591133	-1.02464072221175	4.19695894785024e-06	0.000433418846081613
11795	Nid2	chr14	1370.70888499732	640.631690106389	0.467372537756361	-1.09735512928757	3.52369345819689e-07	5.58701173871885e-05
10047	Loxl2	chr14	1822.54674382007	756.468965905535	0.415061489353063	-1.26860301429913	1.19900175309729e-09	3.48532046636448e-07
23616	Peli2	chr14	331.4647664691	130.826214027756	0.394691162567205	-1.34120387832471	8.61858065308021e-05	0.00518336630311878
9162	Il17rd	chr14	373.301232509127	131.894604841881	0.353319500059931	-1.50095471966556	3.78656270733098e-06	0.000404337923924995
20735	Fzd3	chr14	282.490675072504	88.6330894962768	0.313755806182021	-1.67228593790363	6.1970158508596e-06	0.000607965986318395	6
23848	Adamts12	chr15	737.553478442644	273.599316229952	0.370955224572544	-1.43068303522601	2.38540441982618e-08	5.12927303808376e-06
9975	Lratd2	chr15	197.360509304024	46.0196244732553	0.233175444447017	-2.10051222761741	4.41033293881619e-06	0.000452477098958155
2904	Ctnnd2	chr15	224.041538745545	40.1365113727714	0.179147633057263	-2.48077911245569	5.1866142749015e-08	1.03056056041935e-05
11550	Csdc2	chr15	549.496294533043	68.8948433146976	0.125378176341014	-2.99564184423231	4.19037067018267e-20	4.11101552561609e-17	4
16974	Lrrc15	chr16	1968.87570378564	506.52653295551	0.257266891953408	-1.95866228837127	4.62349794465509e-20	4.26912042572064e-17
764	Kcnj15	chr16	229.194539992154	53.0301449324636	0.231376126736173	-2.11168807925837	5.61612128329823e-07	7.91852082406077e-05
14656	Rbfox1	chr16	89.6194653217057	5.96885246826404	0.0666021878934196	-3.90828661891752	1.0847098656538e-06	0.000140716452571634	3
523	Lbh	chr17	4051.75233738754	1977.39381255452	0.488034225169224	-1.03494576933174	2.04964620605077e-08	4.5314502107576e-06
21936	Def6	chr17	425.702932586672	177.535365782924	0.417040504523136	-1.26174058451041	5.03422227291204e-05	0.00337701653922651
23098	Daam2	chr17	385.766025010989	124.04980118838	0.3215674609625	-1.63680666561883	2.80957328734387e-05	0.00213472815050948
7932	Slc8a1	chr17	247.207876556775	47.0198155048692	0.19020354917401	-2.39438392793194	1.61766067449203e-08	3.73417935404432e-06
24383	Slc5a7	chr17	1187.88487525446	224.274025810392	0.188801146038963	-2.40506057287982	5.29179027204628e-22	6.38963322310081e-19
19291	Thbs2	chr17	4478.03879874747	429.831148395761	0.0959864725861659	-3.38102508923243	1.0906589951527e-60	1.7120074246912e-56
13402	Fndc1	chr17	53.5362247817239	0.985436895463967	0.0184069179229906	-5.76360810949971	2.83724409328207e-06	0.000320404464260782	7
9105	Pdgfrb	chr18	3552.66333337111	1738.56707481123	0.489370061745059	-1.03100225070971	4.12971899687203e-08	8.41872715505197e-06
20823	Isoc1	chr18	710.792705140012	305.48543759383	0.429781334817801	-1.21832526626435	4.71654127810865e-06	0.000480750314561503
21921	Lims2	chr18	201.235335486375	49.3575841409785	0.245272948817284	-2.02753996722585	1.10292692311734e-05	0.00100636873394605
2246	Pcdhb22	chr18	102.67512568505	13.9795639590862	0.136153365927866	-2.87669544634763	2.48690231528486e-05	0.00195184528215132
22465	Pcdhga3	chr18	87.4183570197634	8.29186696822336	0.0948526974300003	-3.39816738805627	7.32990946971934e-06	0.000701570664306003
4334	Chsy3	chr18	112.020769372772	5.1106318999105	0.0456221817483133	-4.45412074877552	4.96150722142793e-09	1.23620283896435e-06	6
19886	Acta2	chr19	126577.474065991	52717.7193950771	0.416485790888771	-1.26366081841776	1.55399462391636e-11	6.25462913118337e-09	1
21760	Col5a1	chr2	13110.346302972	6367.26632009052	0.48566728696153	-1.04195978070565	7.7473375466782e-10	2.33865302827322e-07
8707	Cercam	chr2	512.521065353	237.436846160455	0.463272365199117	-1.11006746859059	0.000135732372884324	0.00760925377559012
22542	Myl9	chr2	13356.5906442338	5718.84636220357	0.428166626838447	-1.22375574468245	1.97899779831995e-12	9.13656718830243e-10
3876	Plxdc2	chr2	5234.69206932208	2222.959403295	0.42465905804138	-1.23562307169281	1.98115296665544e-06	0.000231674693324399
11472	Lama5	chr2	643.607505770718	268.897056134553	0.417796644264658	-1.25912719013715	4.00957376214577e-06	0.000422404559358403
20026	Notch1	chr2	636.163866910082	242.835031326558	0.381717736510303	-1.38942187196772	2.75755826834024e-07	4.60482895086561e-05
20223	Trp53inp2	chr2	1552.72064996123	572.110139425664	0.368456579385319	-1.44043347935638	1.07960952208472e-08	2.56767131335817e-06
11951	Foxs1	chr2	265.322545188178	80.8915647958254	0.304880102587791	-1.71368609617833	1.57212184421483e-05	0.00133392413992649
1956	Sh2d3c	chr2	168.490174315257	43.6403788778158	0.259008449929914	-1.94892892951173	4.45979365611988e-05	0.00308623888165792
4563	Trp53i11	chr2	147.882632995286	37.9259590637726	0.256459858034726	-1.9631950668965	0.000117262843717824	0.00681731428829142
4319	Chn1	chr2	155.323825493179	22.2151998318293	0.14302506239009	-2.80566012118603	2.41052082588415e-07	4.1128201525982e-05
4780	Eng	chr2	1346.5044618232	121.436447973108	0.0901864430576636	-3.47094560777341	3.1448394201537e-40	2.46822721890763e-36	12
7226	Foxo1	chr3	1385.16967530482	665.7350008421	0.480616210931414	-1.05704278425576	1.25997386058549e-05	0.00110815760632553
11467	Fat4	chr3	573.430112467182	266.840442975845	0.465340827372605	-1.10364032523469	3.24296278254612e-05	0.00242403746655364
11318	Zmat3	chr3	1416.10927099014	641.572864593403	0.453053219646543	-1.14224756291529	4.41869206767514e-07	6.8000205280683e-05
1450	Postn	chr3	3331.4817118954	1014.52621618998	0.304527025487642	-1.71535782798115	7.92189614958156e-19	6.30415577183651e-16
24169	Pmp2	chr3	39.0257770926958	0.929205799983727	0.0238100524629307	-5.39228539033714	0.000183045635459769	0.00970698425612162
4800	Gucy1b1	chr3	75.8504458834493	0.464602899991864	0.00612524942444987	-7.35101569179745	3.3948795430698e-09	8.88157069792777e-07	6
8222	Tnc	chr4	7459.49832170743	3597.79781161753	0.482310962005018	-1.05196449471798	1.3485779854795e-09	3.8488415705585e-07
10857	Spsb1	chr4	573.484233515177	276.037578369991	0.481334206309415	-1.05488914193696	7.51590969571436e-05	0.00464940818765265
24520	Fbxo10	chr4	434.893123159618	181.882699720172	0.41822390383813	-1.25765257250273	2.35084946081538e-05	0.0018642764815469
16631	Slc6a9	chr4	423.20761353536	156.628235283291	0.370097867509663	-1.43402127198118	5.14078646519654e-06	0.000517275161180705
920	Mfap2	chr4	1229.46455611293	352.98739558396	0.287106605740603	-1.80034157047402	1.06703502308943e-14	6.2034254657166e-12
9203	Akna	chr4	221.063593928741	57.9158524504531	0.261987292530501	-1.93243125811637	5.12739148153048e-06	0.000517275161180705
14863	Col27a1	chr4	459.003553355183	92.7997614600536	0.202176564389784	-2.30631232018925	2.64541616399704e-12	1.18643135789319e-09
3434	Pappa	chr4	349.708836343143	63.1656693645045	0.180623601122062	-2.4689416804897	3.18617246696066e-11	1.25033373034704e-08	8
12164	C530008M17Rik	chr5	1176.0670889658	533.666131815539	0.453771844159699	-1.13996100009342	0.00015141327796783	0.00831025952538821
5217	Afap1	chr5	1504.97996897285	661.233727754561	0.439363806420529	-1.18651206547272	5.48573348523974e-05	0.00363331470539275
7560	Galnt17	chr5	1327.0363379329	576.42992364918	0.434373880482485	-1.20299074043597	7.86682219828866e-08	1.52451244501898e-05
14904	2900026A02Rik	chr5	1082.78726435	430.579692222273	0.397658622703465	-1.33039764068012	8.15071454029735e-09	1.96833486367765e-06
9685	Ttc28	chr5	662.383429732761	254.012223749544	0.38348215300619	-1.38276865762486	1.57901003183855e-07	2.84893338732985e-05
415	Radil	chr5	276.330104001613	87.0291105505302	0.314946179552056	-1.66682278413953	1.06455174421274e-05	0.000982956984053376
8999	Cmklr1	chr5	150.69576830536	40.5863601366133	0.2693264754082	-1.89257203785625	0.00017854515020775	0.00953273205037774	7
3227	Magi1	chr6	765.74830898333	373.346969264942	0.487558333312714	-1.03635325623777	4.47372290873541e-05	0.00308623888165792
15309	Asns	chr6	4748.13463972825	2278.80388845059	0.479936661733126	-1.05908407203881	2.34433168834678e-09	6.34465077792749e-07
8847	Antxr1	chr6	1489.37285120647	626.504584785804	0.420649929450708	-1.2493079925691	4.26920074698439e-09	1.09858432992482e-06
7706	Gpnmb	chr6	1951.58220726612	764.755261975519	0.391864231559494	-1.35157420172975	8.55827346109735e-06	0.000809272400715935
8488	Scrn1	chr6	225.486969679275	75.9201179100558	0.336694036103469	-1.57048992810301	0.000140974739325585	0.00784709391203445
19829	Actg2	chr6	9975.01529548176	2607.26699694836	0.261379749275105	-1.93578072403752	2.71966885609577e-27	5.3363302542669e-24
5884	Mest	chr6	219.161589101655	48.3573931093646	0.220647209703041	-2.18018659172954	1.23498683522853e-06	0.000156335389940179
41	Tmem176b	chr6	1631.15105148259	324.868757617258	0.199165342364815	-2.32796147533554	1.3118798323849e-11	5.41909940235414e-09
6986	Mgll	chr6	829.96981265326	141.396833087489	0.170363826408902	-2.55330905627557	7.99415510136629e-20	6.97134736811926e-17	8
23529	Siglecg	chr7	824.348005699579	337.359590270678	0.409244139535922	-1.28896633774322	1.53244257809647e-07	2.79706408702096e-05
23810	Cacng7	chr7	686.272483010857	250.694589116209	0.365298908702191	-1.45285065110336	3.85337320260322e-08	7.9587367317451e-06
1814	Klf13	chr7	864.431009998086	296.844215365695	0.343398387994378	-1.54204482793513	1.6719681458053e-09	4.68658642584032e-07
11723	Aldh1a3	chr7	320.511328703661	85.0434826234523	0.26533690078107	-1.91410276771186	2.07578487815019e-07	3.62039947025816e-05	4
24708	Zfp469	chr8	2309.139581678	1098.01720695548	0.475509239747897	-1.07245472013389	0.000132013475397396	0.00749859842835426
3564	Crispld2	chr8	2596.63801939233	1207.95217628777	0.465198524887368	-1.10408157275605	2.4881736801196e-08	5.27795435903209e-06
6839	Col4a1	chr8	6040.91574893067	2716.89378320261	0.449748663302172	-1.1528091012376	1.85031559589105e-10	6.05091748097955e-08
17519	Cdh11	chr8	4619.09140813495	1778.04160861582	0.384933193892722	-1.37732001064542	9.73746350228408e-11	3.32280357815985e-08
16582	Tll1	chr8	605.320710566051	224.652889342604	0.371130353581535	-1.43000209554758	1.91444606673905e-07	3.37652358534863e-05
11086	Mtss2	chr8	1815.20156160445	672.333537157125	0.370390567845727	-1.43288073466787	2.15612033006927e-05	0.00172835339000187
17655	Ces1g	chr8	198.226875130969	39.9383098140308	0.201477775340218	-2.31130738851535	1.33932660624348e-06	0.000165538659355936
2725	Stox2	chr8	131.587778967115	23.1296514956631	0.175773553419754	-2.50821007344099	1.10914054260474e-05	0.00100636873394605	8
19157	Cryab	chr9	2307.61929960864	1128.95214370388	0.48922807323346	-1.0314209028932	1.8074941078016e-07	3.22411761479111e-05
7149	Rbms3	chr9	881.179991556868	375.220135001059	0.425815541201884	-1.23169948937681	1.11010491813034e-06	0.000141669243088552
15686	Tbx18	chr9	681.477169953566	273.510791413052	0.401349896184619	-1.3170675704582	3.3648695015756e-05	0.00250323964768873
221	Sort1	chr9	692.529493423043	277.819433840089	0.401166212383071	-1.31772799262639	8.6584305625484e-05	0.00518745742520314
16559	Col12a1	chr9	12207.6634769743	4023.44474846424	0.329583523993198	-1.60128397144217	1.91948883271388e-20	2.15215830050784e-17
24372	Cnn1	chr9	14803.4938432455	4169.76484891191	0.281674373162555	-1.82789978212622	1.37948528607346e-25	2.16537805354951e-22
21112	Endod1	chr9	232.03128081162	64.7162026638903	0.278911543467415	-1.84212044966218	1.4382874342712e-05	0.00124048339866786
20953	Tln2	chr9	1903.70319770216	511.921105781941	0.268908045329675	-1.89481517573611	8.03230651950884e-19	6.30415577183651e-16
8174	Htr1b	chr9	929.440723878552	237.620293583046	0.255659438497011	-1.96770480611472	4.92996564917945e-13	2.34502032712636e-10
23527	Itga11	chr9	1669.56033790069	189.289623296862	0.113376928643906	-3.1408010023798	4.44159071370786e-39	2.32398831443574e-35
15639	Sorl1	chr9	128.021412651574	9.57321347723847	0.0747782209160055	-3.74123804200989	2.32617837052245e-08	5.07139192806819e-06	11
20543	Tspan7	chrX	344.190807818986	75.5265002416941	0.219432066533905	-2.18815372662561	3.26738036459484e-09	8.69289314966867e-07
11638	Sytl5	chrX	92.4749189250785	6.89805826824777	0.0745938287746589	-3.74479991002439	1.08395191474634e-06	0.000140716452571634
11571	Gpc3	chrX	181.5881529719	13.1213433907327	0.0722588075047116	-3.79068274376765	1.6257879667291e-06	0.000196307643951898
15222	Nhsl2	chrX	52.0155136533482	3.64583796830473	0.0700913576015422	-3.83461962163084	0.000157599329422755	0.00853047128947927
18061	Srpx2	chrX	695.225030245173	30.2968965542817	0.0435785468535237	-4.52023809984152	1.92749558215134e-38	7.5639745382574e-35	5
