# Supplementary material for: Linking Chromosomal Silencing With Xist Expression From Autosomal Integrated Transgenes
Source: Front Cell Dev Biol. 2021 Jun 18;9:693154. doi: 10.3389/fcell.2021.693154 (PMC8250153; doi:10.3389/fcell.2021.693154)
Supplement: Supplementary file 3 [file Table_2.xlsx]

## Sheet: Feuil1
					Number of genes downregulated		% genes downregulated
			Chromosomes	Nb gene mapped	Cut off Abs(logFC)>1	Cut off Abs(logFC)>0.5	Cut off Abs(logFC)>1	Cut off Abs(logFC)>0.5
			1	1204	14	17	1.2	1.4
			2	1693	12	17	0.7	1.0
			9	1148	11	21	1.0	1.8
			11	1592	9	14	0.6	0.9
			8	957	8	18	0.8	1.9
			4	1215	8	12	0.7	1.0
			17	951	7	13	0.7	1.4
			5	1191	7	9	0.6	0.8
			18	508	6	6	1.2	1.2
			14	680	6	6	0.9	0.9
			3	994	6	8	0.6	0.8
			6	1111	6	12	0.5	1.1
			X	756	5	5	0.7	0.7
			10	915	5	8	0.5	0.9
			15	739	4	7	0.5	0.9
			7	1720	4	6	0.2	0.3
			16	629	3	4	0.5	0.6
			13	735	3	5	0.4	0.7
			12	604	1	7	0.2	1.2
			19	672	1	2	0.1	0.3
